# Supplementary material for: Probiotic Supplementation and Human Milk Cytokine Profiles in Japanese Women: A Retrospective Study from an Open-Label Pilot Study
Source: Nutrients. 2021 Jun 30;13(7):2285. doi: 10.3390/nu13072285 (PMC8308220; doi:10.3390/nu13072285)
Supplement: Supplementary file 1 [file nutrients-13-02285-s001.zip › Sup.Table S1 nutrients-1235253.xlsx]

## Sheet: Sup.Table S1
	Supplementary Table S1. Breast milk immune components measured in this study and their impact on maternal and child health.
	Components	Properties and Their Impact on Maternal and Child Health	Reference
	Proinflammatory cytokines
	IL-1β	Proinflammatory cytokine, cell differentiation, apoptosis, neuroinflammation, high in late-onset milk jaundice, reduce risk of childhood eczema	[1,2,3]
	IL-6	Proinflammatory cytokine, B-lymphocyte stimulation, immunoglobulins secretion, T-lymphocyte activation, predominant cytokine, low in smoking mothers, increase infant weight z-scores	[1,4-6]
	IL-17	Proinflammatory cytokine, produced by inflammation in mammary gland, inversely correlated in milk long-chain polyunsaturated fatty acid synthesis	[7,8]
	TNF-α	Proinflammatory cytokine, apoptosis, insulin resistance, prostaglandin E2 production, suppresses appetite	[1]
	Anti-inflammatory cytokines
	IL-1RA	Anti-inflammatory cytokine, high in mastitis, low in sub-clinical mastitis in HIV-infected mothers	[9,10]
	IL-10	Anti-inflammatory cytokine, B-lymphocyte survival, no convincing evidence for infant atopy	[1,11]
	Th1-related cytokines
	IL-12 (p70)	Th1-related cytokine, low in celiac disease, no convincing evidence for infant atopy	[11,12]
	Th2-related cytokines
	IL-4	Th2-related cytokine, high in allergic mothers and mothers with atopic infants	[13-15]
	IL-5	Th2-related cytokine, B-lymphocyte stimulation, immunoglobulins secretion	[1]
	IL-13	Th2-related cytokine, inverse correlation in milk long-chain polyunsaturated fatty acid synthesis	[8]
	Th9-related cytokines
	IL-9	Th9-related cytokine, involvement in cow’s milk allergic infants	[16]
	Chemokines
	IL-8	Chemokines, neutrophil chemotaxis, bioactive lipids production, angiogenesis, high in allergic mothers	[1,17]
	Eotaxin	Chemokines, high in mothers with atopic infants	[15]
	IP-10	Chemokines, migration and activation of intestinal T lymphocytes in infants, high in sub-clinical mastitis in HIV-infected mothers	[10,18]
	MIP-1α	Chemokines, high in allergic mothers and mastitis, correlation with milk HIV-1 RNA	[19,20]
	MIP-1β	Chemokines, high in mastitis and HIV-1 infected mothers, possible involvement in peripartum HIV transmission, correlation with milk HIV-1 RNA	[21-23]
	RANTES	Chemokines, high in sub-clinical and clinical mastitis, and in allergic and HIV-1 infected mothers, correlation with milk HIV-1 RNA, low in asthmatic mothers	[17,20,23-25]
	Growth factors
	IL-2	Growth factors, T cell recruitments, antigen-specific immune response	[26]
	IL-7	Growth factors, development of thymus and T-lymphocytes	[1]
	FGF-basic	Growth factors, high in mothers with preterm neonates	[27]
	G-CSF	Growth factors, hematopoietic function, antibacterial defense through neutrophil production, different in mothers of infant with gastrointestinal disorders, promising therapy for neonatal infections	[15,28-31]
	GM-CSF	Growth factors, hematopoietic function, high in mothers with atopic infants, promising therapy for neonatal infections	[15,30,31]
	PDGF-BB	Growth factors, involvement in angiogenesis via MFG-E8, improvement of villous by heat-killed bacterial cells	[32,33]
	VEGF	Growth factors, intestinal tissue development, conflicting evidence in mothers with preterm neonates	[27,34,35]
	IL: Interleukin, TNF: tumor necrosis factor, RA: receptor antagonist, IP: interferon-gamma induced protein, MIP: macrophage inflammatory protein, RANTES: regulated on activation, normal T cell expressed and secreted, FGF: fibroblast growth factor, G-CSF: granulocyte colony-stimulating factor, GM-CSF: granulocyte-macrophage colony-stimulating factor, PDGF: platelet-derived growth factor, VEGF: vas…
	No.	Reference
	1	Gila-Diaz, A.; Arribas, S.M.; Algara, A.; Martín-Cabrejas, M.A.; López de Pablo, Á.L.; Sáenz de Pipaón, M.; Ramiro-Cortijo, D. A Review of Bioactive Factors in Human Breastmilk: A Focus on Prematurity. Nutrients 2019, 11, 1307, doi:10.3390/nu11061307.
	2	Jepsen, A.A.; Chawes, B.L.; Carson, C.G.; Schoos, A.M.; Thysen, A.H.; Waage, J.; Brix, S.; Bisgaard, H. High breast milk IL-1beta level is associated with reduced risk of childhood eczema. Clin Exp Allergy 2016, 46, 1344-1354, doi:10.1111/cea.12770.
	3	Apaydin, K.; Ermis, B.; Arasli, M.; Tekin, I.; Ankarali, H. Cytokines in human milk and late-onset breast milk jaundice. Pediatr Int 2012, 54, 801-805, doi:10.1111/j.1442-200X.2012.03680.x.
	4	Enstad, S.; Cheema, S.; Thomas, R.; Fichorova, R.N.; Martin, C.R.; O’Tierney-Ginn, P.; Wagner, C.L.; Sen, S. The impact of maternal obesity and breast milk inflammation on developmental programming of infant growth. Eur J Clin Nutr 2021, 75, 180-188, doi:10.1038/s41430-020-00720-5.
	5	Etem Pişkin, İ.; Nur Karavar, H.; Araslı, M.; Ermiş, B. Effect of maternal smoking on colostrum and breast milk cytokines. European cytokine network 2012, 23, 187-190, doi:10.1684/ecn.2013.0324.
	6	Bottcher, M.F.; Jenmalm, M.C.; Garofalo, R.P.; Bjorksten, B. Cytokines in breast milk from allergic and nonallergic mothers. Pediatric research 2000, 47, 157-162.
	7	Rainard, P.; Cunha, P.; Bougarn, S.; Fromageau, A.; Rossignol, C.; Gilbert, F.B.; Berthon, P. T helper 17-associated cytokines are produced during antigen-specific inflammation in the mammary gland. PLoS One 2013, 8, e63471, doi:10.1371/journal.pone.0063471.
	8	Muc, M.; Kreiner-Møller, E.; Larsen, J.M.; Birch, S.; Brix, S.; Bisgaard, H.; Lauritzen, L. Maternal fatty acid desaturase genotype correlates with infant immune responses at 6 months. Br J Nutr 2015, 114, 891-898, doi:10.1017/s0007114515002561.
	9	Buescher, E.S.; Hair, P.S. Human milk anti-inflammatory component contents during acute mastitis. Cellular immunology 2001, 210, 87-95, doi:10.1006/cimm.2001.1813.
	10	Schaub, R.; Badiou, S.; Viljoen, J.; Dujols, P.; Bolloré, K.; Van de Perre, P.; Newell, M.L.; Bland, R.; Nagot, N.; Tuaillon, E. The immune response to sub-clinical mastitis is impaired in HIV-infected women. J Transl Med 2018, 16, 296, doi:10.1186/s12967-018-1667-4.
	11	Snijders, B.E.; Damoiseaux, J.G.; Penders, J.; Kummeling, I.; Stelma, F.F.; van Ree, R.; van den Brandt, P.A.; Thijs, C. Cytokines and soluble CD14 in breast milk in relation with atopic manifestations in mother and infant (KOALA Study). Clin Exp Allergy 2006, 36, 1609-1615, doi:10.1111/j.1365-2222.2006.02613.x.
	12	Olivares, M.; Albrecht, S.; De Palma, G.; Ferrer, M.D.; Castillejo, G.; Schols, H.A.; Sanz, Y. Human milk composition differs in healthy mothers and mothers with celiac disease. European journal of nutrition 2015, 54, 119-128, doi:10.1007/s00394-014-0692-1.
	13	Marek, A.; Zagierski, M.; Liberek, A.; Aleksandrowicz, E.; Korzon, M.; Krzykowski, G.; Kaminska, B.; Szlagatys-Sidorkiewicz, A. TGF-beta(1), IL-10 and IL-4 in colostrum of allergic and nonallergic mothers. Acta biochimica Polonica 2009, 56, 411-414.
	14	Prokesova, L.; Lodinova-Zadnikova, R.; Zizka, J.; Kocourkova, I.; Novotna, O.; Petraskova, P.; Sterzl, I. Cytokine levels in healthy and allergic mothers and their children during the first year of life. Pediatr Allergy Immunol 2006, 17, 175-183, doi:10.1111/j.1399-3038.2006.00395.x.
	15	Ochiai, S.; Shimojo, N.; Morita, Y.; Tomiita, M.; Arima, T.; Inoue, Y.; Nakaya, M.; Uehara, N.; Sato, Y.; Mori, C., et al. Cytokine biomarker candidates in breast milk associated with the development of atopic dermatitis in 6-month-old infants. Int Arch Allergy Immunol 2013, 160, 401-408, doi:10.1159/000342995.
	16	Barros, K.V.; Flor Silveira, V.L.; Laranjeira, M.S.; Wandalsen, N.F.; Passeti, S.; de Oliveira, R.; Munekata, R.V.; Noakes, P.S.; Miles, E.A.; Calder, P.C. Evidence for Involvement of IL-9 and IL-22 in Cows’ Milk Allergy in Infants. Nutrients 2017, 9, 1048, doi:10.3390/nu9101048.
	17	Bottcher, M.F.; Jenmalm, M.C.; Bjorksten, B.; Garofalo, R.P. Chemoattractant factors in breast milk from allergic and nonallergic mothers. Pediatric research 2000, 47, 592-597.
	18	Takahata, Y.; Takada, H.; Nomura, A.; Nakayama, H.; Ohshima, K.; Hara, T. Detection of interferon-gamma-inducible chemokines in human milk. Acta paediatrica (Oslo, Norway : 1992) 2003, 92, 659-665, doi:10.1080/08035250310002614.
	19	Farquhar, C.; Mbori-Ngacha, D.A.; Redman, M.W.; Bosire, R.K.; Lohman, B.L.; Piantadosi, A.L.; Goodman, R.B.; Ruzinski, J.T.; Emery, S.R.; Crudder, C.H., et al. CC and CXC chemokines in breastmilk are associated with mother-to-child HIV-1 transmission. Current HIV research 2005, 3, 361-369, doi:10.2174/157016205774370393.
	20	Rudloff, S.; Niehues, T.; Rutsch, M.; Kunz, C.; Schroten, H. Inflammation markers and cytokines in breast milk of atopic and nonatopic women. Allergy 1999, 54, 206-211, doi:10.1034/j.1398-9995.1999.00765.x.
	21	Lohman-Payne, B.; Slyker, J.A.; Moore, S.; Maleche-Obimbo, E.; Wamalwa, D.C.; Richardson, B.A.; Rowland-Jones, S.; Mbori-Ngacha, D.; Farquhar, C.; Overbaugh, J., et al. Breast milk cellular HIV-specific interferon γ responses are associated with protection from peripartum HIV transmission. AIDS (London, England) 2012, 26, 2007-2016, doi:10.1097/QAD.0b013e328359b7e0.
	22	Bosire, R.; Guthrie, B.L.; Lohman-Payne, B.; Mabuka, J.; Majiwa, M.; Wariua, G.; Mbori-Ngacha, D.; Richardson, B.; John-Stewart, G.; Farquhar, C. Longitudinal comparison of chemokines in breastmilk early postpartum among HIV-1-infected and uninfected Kenyan women. Breastfeeding medicine : the official journal of the Academy of Breastfeeding Medicine 2007, 2, 129-138, doi:10.1089/bfm.2007.0009.
	23	Dixon, D.L.; Forsyth, K.D. Leukocytes in expressed breast milk of asthmatic mothers. Allergologia et immunopathologia 2017, 45, 325-332, doi:10.1016/j.aller.2016.08.015.
	24	Tuaillon, E.; Viljoen, J.; Dujols, P.; Cambonie, G.; Rubbo, P.A.; Nagot, N.; Bland, R.M.; Badiou, S.; Newell, M.L.; Van de Perre, P. Subclinical mastitis occurs frequently in association with dramatic changes in inflammatory/anti-inflammatory breast milk components. Pediatric research 2017, 81, 556-564, doi:10.1038/pr.2016.220.
	25	Nolan, L.S.; Parks, O.B.; Good, M. A Review of the Immunomodulating Components of Maternal Breast Milk and Protection Against Necrotizing Enterocolitis. Nutrients 2019, 12, doi:10.3390/nu12010014.
	26	Ozgurtas, T.; Aydin, I.; Turan, O.; Koc, E.; Hirfanoglu, I.M.; Acikel, C.H.; Akyol, M.; Erbil, M.K. Vascular endothelial growth factor, basic fibroblast growth factor, insulin-like growth factor-I and platelet-derived growth factor levels in human milk of mothers with term and preterm neonates. Cytokine 2010, 50, 192-194, doi:10.1016/j.cyto.2010.02.008.
	27	Calhoun, D.A.; Lunoe, M.; Du, Y.; Staba, S.L.; Christensen, R.D. Concentrations of granulocyte colony-stimulating factor in human milk after in vitro simulations of digestion. Pediatric research 1999, 46, 767-771.
	28	Aparicio, M.; Alba, C.; Cam Public Health Area, P.; Rodríguez, J.M.; Fernández, L. Microbiological and Immunological Markers in Milk and Infant Feces for Common Gastrointestinal Disorders: A Pilot Study. Nutrients 2020, 12, doi:10.3390/nu12030634.
	29	Rondini, G.; Chirico, G. Hematopoietic growth factor levels in term and preterm infants. Current opinion in hematology 1999, 6, 192-197, doi:10.1097/00062752-199905000-00011.
	30	Carr, R.; Modi, N.; Doré, C. G-CSF and GM-CSF for treating or preventing neonatal infections. The Cochrane database of systematic reviews 2003, 2003, Cd003066, doi:10.1002/14651858.Cd003066.
	31	Motegi, S.; Garfield, S.; Feng, X.; Sárdy, M.; Udey, M.C. Potentiation of platelet-derived growth factor receptor-β signaling mediated by integrin-associated MFG-E8. Arteriosclerosis, thrombosis, and vascular biology 2011, 31, 2653-2664, doi:10.1161/atvbaha.111.233619.
	32	Ushida, K.; Yoshida, Y.; Tsukahara, T.; Watanabe, T.; Inoue, R. Oral administration of Enterococcus faecalis EC-12 cell preparation improves villous atrophy after weaning through enhancement of growth factor expression in mice. Biomedical research (Tokyo, Japan) 2010, 31, 191-198, doi:10.2220/biomedres.31.191.
	33	Loui, A.; Eilers, E.; Strauss, E.; Pohl-Schickinger, A.; Obladen, M.; Koehne, P. Vascular Endothelial Growth Factor (VEGF) and Soluble VEGF Receptor 1 (sFlt-1) Levels in Early and Mature Human Milk from Mothers of Preterm versus Term Infants. Journal of Human Lactation 2012, 28, 522-528, doi:10.1177/0890334412447686.
	34	Siafakas, C.G.; Anatolitou, F.; Fusunyan, R.D.; Walker, W.A.; Sanderson, I.R. Vascular endothelial growth factor (VEGF) is present in human breast milk and its receptor is present on intestinal epithelial cells. Pediatric research 1999, 45, 652-657, doi:10.1203/00006450-199905010-00007.
	35	Vuorela, P.; Andersson, S.; Carpén, O.; Ylikorkala, O.; Halmesmäki, E. Unbound vascular endothelial growth factor and its receptors in breast, human milk, and newborn intestine. The American Journal of Clinical Nutrition 2000, 72, 1196-1201, doi:10.1093/ajcn/72.5.1196.
