# Supplementary material for: Probiotic Supplementation and Human Milk Cytokine Profiles in Japanese Women: A Retrospective Study from an Open-Label Pilot Study
Source: Nutrients. 2021 Jun 30;13(7):2285. doi: 10.3390/nu13072285 (PMC8308220; doi:10.3390/nu13072285)
Supplement: Supplementary file 1 [file nutrients-13-02285-s001.zip › Sup.Table S2 nutrients-1235253.xlsx]

## Sheet: Sup. Table S2
	Supplementary Table S2. Comparison of positive rates and median of cytokines in breast milk at 1, 2 and 3 months according to the intervention status (probiotic vs. control).
		1 mo									2 mo									3 mo
		Probiotic (n=41)			Control (n=19)			p-value			Probiotic (n=41)			Control (n=19)			p-value			Probiotic (n=41)			Control (n=19)			p-value
		Positive result [%]	Median [pg/mL]		Positive result [%]	Median [pg/mL]		Fisher's exact test	Mann-Whitney U test		Positive result [%]	Median [pg/mL]		Positive result [%]	Median [pg/mL]		Fisher's exact test	Mann-Whitney U test		Positive result [%]	Median [pg/mL]		Positive result [%]	Median [pg/mL]		Fisher's exact test	Mann-Whitney U test
	Proinflammatory cytokines
	IL-1β	4.9	0.67885		10.5	0.837764		0.585	< 0.001*		0	0.67885		5.3	0.837764		0.317	< 0.001*		7.3	0.68773		10.5	0.837764		0.648	0.002*
	IL-6	41.5	2.37941		42.1	1.60523		1	0.12		17.1	1.72391		31.6	1.60523		0.312	0.584		31.7	2.18		21.1	1.60523		0.541	0.05322
	IL-17	0	10.1682		5.3	7.92813		0.317	0.039		0	10.1682		0	7.92813		-	0.036		2.4	10.1682		5.3	7.92813		0.537	0.0337565
	TNF-α	9.8	10.8108		15.8	12.2669		0.668	0.209		14.6	10.8108		0	12.2669		0.163	0.994		19.5	10.8108		5.3	12.2669		0.249	0.948364
	Antiinflammatory cytokines
	IL-1RA	82.9	188.42		84.2	183.9		1	0.994		58.5	85.7		57.9	88.92		1	0.943		58.5	103.73		31.6	21.7943		0.095	0.410971
	IL-10	100	457.67		100	382.86		-	< 0.001*		100	465.62		100	401.44		-	0.004*		100	455.02		100	445.15		-	0.332357
	Th1-related cytokines
	IL-12(p70)	100	405.23		100	367.39		-	0.015*		100	451.87		100	368.69		-	0.002*		100	427.75		100	370.65		-	0.0216581
	Th2-related cytokines
	IL-4	0	0.488329		5.3	0.372769		0.317	0.311		0	0.488329		0	0.372769		-	0.209		2.4	0.488329		5.3	0.372769		0.537	0.33033
	IL-5	0	2.6434		0	3.53236		-	< 0.001*		0	2.6434		0	3.53236		-	< 0.001*		0	2.6434		0	3.53236		-	< 0.001*
	IL-13	0	1.46862		5.3	2.67286		0.317	< 0.001*		7.3	1.46862		21.1	2.67286		0.193	< 0.001*		7.3	1.46862		15.8	2.67286		0.37	0.001*
	Th9-related cytokines
	IL-9	100	30.41		100	25.93		-	0.404		100	27		100	24.81		-	0.53		100	29.83		100	24.58		-	0.0565242
	Chemokines
	IL-8	100	41.51		94.7	56.46		0.317	0.709		100	54.62		100	55.19		-	0.911		100	55.98		100	45.8		-	0.395225
	Eotaxin	19.5	3.96963		15.8	3.83892		1	0.358		9.8	3.96963		15.8	3.83892		0.668	0.051		9.8	3.96963		15.8	3.83892		0.668	0.0433542
	IP-10	95.1	610.58		94.7	496.53		1	0.639		92.7	206.56		94.7	515.09		1	0.328		90.2	131.32		100	175.01		0.297	0.95564
	MIP-1α	9.8	0.731274		10.5	0.574482		1	0.19		2.4	0.731274		5.3	0.574482		0.537	0.09		24.4	0.731274		10.5	0.574482		0.306	0.0451807
	MIP-1β	100	40.92		100	29.69		-	0.805		95.1	23.31		100	29.88		1	0.594		92.7	26.28		100	20.84		0.545	0.662101
	RANTES	43.9	2.44733		31.6	1.66739		0.41	0.0291		19.5	1.90168		31.6	1.80072		0.338	0.158		29.3	1.90168		26.3	1.66739		1	0.00800411
	Growth factors
	IL-2	0	3.10622		0	1.85162		-	0.017884		0	3.10622		0	1.85162		-	0.018		0	3.10622		0	1.85162		-	0.015*
	IL-7	70.7	24.64		68.4	18.34		1	0.981		58.5	17.16		68.4	36.99		0.573	0.023		48.8	11.04		52.6	18.12		1	0.158615
	FGF basic	0	14.2506		5.3	14.5655		0.317	0.093		2.4	14.2506		0	14.5655		1	0.142		4.9	14.2506		5.3	14.5655		1	0.101288
	G-CSF	31.7	8.17789		31.6	7.93556		1	0.461		26.8	8.17789		31.6	7.93556		0.763	0.608		31.7	8.17789		21.1	7.93556		0.541	0.923289
	GM-CSF	53.7	68.67		57.9	70.76		0.788	0.886		53.7	71.61		52.6	76.55		1	0.727		51.2	67.4		63.2	68.19		0.419	0.616549
	PDGF-BB	95.1	5.798		100	6.11871		1	0.056		85.4	5.798		94.7	6.11871		0.414	0.028		85.4	5.798		94.7	6.11871		0.414	0.06
	VEGF	100	8145.86		100	6638.87		-	0.012*		100	8356.68		100	7162.38		-	0.021		100	8392.16		100	7145.27		-	0.076
	* p-Values were declared significant at p < 0.0167 after Bonferroni correction. mo: month postpartum, IL: Interleukin, TNF: tumor necrosis factor, RA: receptor antagonist, IP: interferon-gamma induced protein, MIP: macrophage inflammatory protein, RANTES: regulated on activation, normal T cell expressed and secreted, FGF: fibroblast growth factor, G-CSF: granulocyte colony-stimulating factor, GM-…
