# Supplementary material for: Probiotic Supplementation and Human Milk Cytokine Profiles in Japanese Women: A Retrospective Study from an Open-Label Pilot Study
Source: Nutrients. 2021 Jun 30;13(7):2285. doi: 10.3390/nu13072285 (PMC8308220; doi:10.3390/nu13072285)
Supplement: Supplementary file 1 [file nutrients-13-02285-s001.zip › Sup.Table S3 nutrients-1235253.xlsx]

## Sheet: Sup.Table S3
	Supplementary Table 3. Comparison of positive rates and median of cytokines in breast milk at 1, 2 and 3 months according to same intervention status (1 vs. 2 vs. 3 months). (A) probiotic group (B) control group
	(A) Probiotic															(B) Control
		Positive result [%]							Median [pg/mL]								Positive result [%]							Median [pg/mL]
		1 mo	2 mo	3 mo	p-value				1 mo	2 mo	3 mo	p-value					1 mo	2 mo	3 mo	p-value				1 mo	2 mo	3 mo	p-value
					1-2 mo	1-3 mo	2-3 mo					1-2 mo	1-3 mo	2-3 mo						1-2 mo	1-3 mo	2-3 mo					1-2 mo	1-3 mo	2-3 mo
	Proinflammatory cytokines															Proinflammatory cytokines
	IL-1β	4.9	0	7.3	0.5	1	0.25		0.67885	0.67885	0.68773	0.028	0.285	0.013b		IL-1β	10.5	5.3	10.5	1	1	1		0.837764	0.837764	0.837764	0.273	0.715	0.655
	IL-6	41.5	17.1	31.7	0.006a	0.388	0.146		2.37941	1.72391	2.18	0.006b	0.396	0.013b		IL-6	42.1	31.6	21.1	0.727	0.219	0.688		1.60523	1.60523	1.60523	0.445	0.343	0.866
	IL-17	0	0	2.4	-	1	1		10.1682	10.1682	10.1682	1	0.655	0.655		IL-17	5.3	0	5.3	1	1	1		7.92813	7.92813	7.92813	0.317	0.317	0.317
	TNF-α	9.8	14.6	19.5	0.5	0.219	0.727		10.8108	10.8108	10.8108	1	0.109	0.109		TNF-α	15.8	0	5.3	0.25	0.5	1		12.2669	12.2669	12.2669	0.18	0.655	0.317
	Antiinflammatory cytokines															Antiinflammatory cytokines
	IL-1RA	82.9	58.5	58.5	0.006a	0.013a	1		188.42	85.7	103.73	< 0.001b	0.008b	0.909		IL-1RA	84.2	57.9	31.6	0.125	0.002a	0.125		183.9	88.92	21.7943	0.002b	0.016b	0.241
	IL-10	100	100	100	-	-	-		457.67	465.62	455.02	0.185	0.125	0.555		IL-10	100	100	100	-	-	-		382.86	401.44	445.15	0.136	0.001b	0.04
	Th1-related cytokines															Th1-related cytokines
	IL-12(p70)	100	100	100	-	-	-		405.23	451.87	427.75	0.001b	0.121	0.241		IL-12(p70)	100	100	100	-	-	-		367.39	368.69	370.65	0.421	0.212	0.811
	Th2-related cytokines															Th2-related cytokines
	IL-4	0	0	2.4	-	1	1		0.488329	0.488329	0.488329	1	0.317	0.317		IL-4	5.3	0	5.3	1	1	1		0.372769	0.372769	0.372769	0.317	0.317	0.317
	IL-5	0	0	0	-	-	-		2.6434	2.6434	2.6434	1	0.317	0.317		IL-5	0	0	0	-	-	-		3.53236	3.53236	3.53236	1	1	1
	IL-13	0	7.3	7.3	0.25	0.25	1		1.46862	1.46862	1.46862	0.317	0.046	0.091		IL-13	5.3	21.1	15.8	0.375	0.5	1		2.67286	2.67286	2.67286	0.18	0.18	1
	Th9-related cytokines															Th9-related cytokines
	IL-9	100	100	100	-	-	-		30.41	27	29.83	0.019	0.702	0.018		IL-9	100	100	100	-	-	-		25.93	24.81	24.58	0.398	0.445	0.212
	Chemokines															Chemokines
	IL-8	100	100	100	-	-	-		41.51	54.62	55.98	0.505	0.033	0.003b		IL-8	94.7	100	100	1	1	-		56.46	55.19	45.8	0.687	0.809	0.717
	Eotaxin	19.5	9.8	9.8	0.125	0.125	1		3.96963	3.96963	3.96963	0.08	0.866	0.043		Eotaxin	15.8	15.8	15.8	1	1	1		3.83892	3.83892	3.83892	0.715	0.109	0.655
	IP-10	95.1	92.7	90.2	1	0.688	1		610.58	206.56	131.32	0.003b	0.003b	0.696		IP-10	94.7	94.7	100	1	1	1		496.53	515.09	175.01	0.845	0.035	0.126
	MIP-1α	9.8	2.4	24.4	0.375	0.109	0.012a		0.731274	0.731274	0.731274	0.18	0.173	0.043		MIP-1α	10.5	5.3	10.5	1	1	1		0.574482	0.574482	0.574482	1	0.593	0.655
	MIP-1β	100	95.1	92.7	0.5	0.25	1		40.92	23.31	26.28	0.0004b	0.573	0.07		MIP-1β	100	100	100	-	-	-		29.69	29.88	20.84	0.277	0.07	0.147
	RANTES	43.9	19.5	29.3	0.013a	0.109	0.219		2.44733	1.90168	1.90168	0.421	0.687	0.65		RANTES	31.6	31.6	26.3	1	1	1		1.66739	1.80072	1.66739	0.421	0.687	0.65
	Growth factors															Growth factors
	IL-2	0	0	0	-	-	-		3.10622	3.10622	3.10622	0.655	0.257	0.414		IL-2	0	0	0	-	-	-		1.85162	1.85162	1.85162	1	1	1
	IL-7	70.7	58.5	48.8	0.267	0.035	0.344		24.64	17.16	11.04	0.265	0.257	0.885		IL-7	68.4	68.4	52.6	1	0.453	0.453		18.34	36.99	18.12	0.14	0.463	0.233
	FGF basic	0	2.4	4.9	1	0.5	1		14.2506	14.2506	14.2506	1	0.317	0.317		FGF basic	5.3	0	5.3	1	1	1		14.5655	14.5655	14.5655	0.317	0.317	0.317
	G-CSF	31.7	26.8	31.7	0.727	1	0.754		8.17789	8.17789	8.17789	0.663	0.379	0.301		G-CSF	31.6	31.6	21.1	1	0.688	0.625		7.93556	7.93556	7.93556	0.176	0.173	0.345
	GM-CSF	53.7	53.7	51.2	1	1	1		68.67	71.61	67.4	0.67	0.31	0.726		GM-CSF	57.9	52.6	63.2	1	1	0.625		70.76	76.55	68.19	0.679	0.307	0.877
	PDGF-BB	95.1	85.4	85.4	0.219	0.219	1		5.798	5.798	5.798	0.646	0.594	0.866		PDGF-BB	100	94.7	94.7	1	1	1		6.11871	6.11871	6.11871	0.173	0.345	0.678
	VEGF	100	100	100	-	-	-		8145.86	8356.68	8392.16	0.005b	0.024	0.984		VEGF	100	100	100	-	-	-		6638.87	7162.38	7145.27	0.036	0.059	0.445
	The positive rates of cytokines were analysed by McNemar’s test. The levels of cytokines were analysed by Wilcoxon signed-rank sum test. a The positive rates and b the levels of cytokines were declared significant at p < 0.0167 after Bonferroni correction. mo: month postpartum, IL: Interleukin, TNF: tumor necrosis factor, RA: receptor antagonist, IP: interferon-gamma induced protein, MIP: macroph…															The positive rates of cytokines were analysed by McNemar’s test. The levels of cytokines were analysed by Wilcoxon signed-rank sum test. a The positive rates and b the levels of cytokines were declared significant at p < 0.0167 after Bonferroni correction. mo: month postpartum, IL: Interleukin: IL, TNF: tumor necrosis factor, RA: receptor antagonist, IP: interferon-gamma induced protein, MIP: mac…
